# Supplementary material for: Antibody-drug conjugates with dual payloads for combating breast tumor heterogeneity and drug resistance
Source: Nat Commun. 2021 Jun 10;12:3528. doi: 10.1038/s41467-021-23793-7 (PMC8192907; doi:10.1038/s41467-021-23793-7)
Supplement: Supplementary file 4 — Source Data [file 41467_2021_23793_MOESM4_ESM.xlsx]

## Sheet: Fig 3a
nM	N297A trastuzumab				MMAF DAR 4				MMAE DAR 4				MMAE/F 2+2				MMAE/F 2+4				MMAE/F 4+2				MMAE DAR 6
6.66667	2.09525	2.15525	2.08725		0.25225	0.20825	0.28025		0.159875	0.171875	0.176875	0.209875	0.211875	0.199875	0.199875	0.181875	0.18075	0.18775	0.16175	0.18475	0.1405	0.2185	0.2115	0.1765	0.25	0.212	0.164
2.66667	2.11025	2.16025	2.04825		0.22425	0.22925	0.26725		0.158875	0.189875	0.210875	0.190875	0.232875	0.205875	0.182875	0.166875	0.17675	0.18575	0.22175	0.21475	0.1545	0.2005	0.2385	0.1735	0.229	0.244	0.205
1.06667	2.11925	2.16325	2.13225		0.28625	0.24525	0.25625		0.158875	0.185875	0.204875	0.232875	0.239875	0.220875	0.197875	0.156875	0.14875	0.17375	0.18675	0.17875	0.1225	0.2025	0.1785	0.1505	0.231	0.214	0.181
0.426667	2.26925	2.20425	2.21125		0.25525	0.21525	0.23525		0.165875	0.229875	0.295875	0.245875	0.245875	0.177875	0.163875	0.133875	0.13075	0.15375	0.16575	0.18175	0.1345	0.2075	0.1935	0.1445	0.302	0.225	0.216
0.170667	2.27725	2.21325	2.17525		0.22425	0.23525	0.28525		0.339875	0.392875	0.446875	0.558875	0.269875	0.235875	0.211875	0.152875	0.13375	0.14275	0.17075	0.18075	0.1555	0.2205	0.1945	0.1065	0.512	0.413	0.289
0.0682667	2.29725	2.23125	2.16525		0.34625	0.32625	0.50325		0.741875	1.24788	1.37088	1.58387	0.727875	0.704875	0.457875	0.384875	0.26975	0.32175	0.30275	0.28575	0.2165	0.3155	0.3465	0.1965	1.488	1.153	1.254
0.0273067	2.26325	2.12925	2.23225		1.16125	0.91725	1.35025		1.80387	2.04188	2.20887	2.27888	1.48988	1.44087	1.07688	0.963875	0.71775	1.02975	0.92275	0.70075	0.6245	0.6735	0.8415	0.6385	2.508	2.494	2.06
0.0109227	2.13425	2.15925	2.19825		1.99125	1.85825	2.11325		2.15088	2.26388	2.26487	2.28288	2.18887	2.11788	1.76188	1.74087	1.54275	1.90575	1.36775	1.62575	1.5355	1.8215	2.0075	1.3045	2.804	2.762	1.797
0.00436907	2.04025	2.19925	2.19525		2.20325	2.14125	2.14625		2.26487	2.26587	2.27188	2.28187	2.22087	2.19488	2.20887	2.09888	2.08775	2.21275	2.23675	2.09175	2.1775	2.2495	2.2825	2.1335	2.531	2.043	1.375
0.001748	2.15525	2.18525	2.22425		2.20025	2.21625	2.20625		2.24087	2.18288	2.23988	2.28388	2.26388	2.22487	2.26688	2.04988	2.29675	2.25375	2.23075	2.05275	2.2425	2.1325	2.2215	2.1925	1.346	1.448	1.226
0	1.97525	2.08425	2.09225		2.10925	2.09925	2.13225		2.21888	2.18487	2.31188	2.25687	2.20788	2.25787	2.19888	2.14887	2.30675	2.27475	2.13175	2.27875	2.3675	2.3045	2.2155	2.1675	2.964	2.465	2.259

## Sheet: Fig 3b
nM	MMAF DAR 2					MMAE DAR 2
66.6667	25.1853	25.6955	21.9779			75.9603	77.7497	59.8561
26.6667	22.9984	24.1647	22.6339			76.0381	83.1956	62.3456
10.6667	21.9779	21.8321	22.1966			80.6282	78.9945	70.3588
4.26667	20.3742	20.8116	20.2284			72.615	78.4499	69.4253
1.70667	21.0303	21.6134	21.176			81.7174	81.3284	76.6605
0.682667	26.06	25.8413	27.2992			96.7325	94.7097	83.818
0.273067	42.5343	43.8464	44.2838			116.415	101.634	98.2106
0.109227	80.0024	75.1913	80.7314			111.981	103.579	97.4327
0.0436907	96.0394	93.6338	91.8114			113.381	100.622	96.9659
0.0174763	84.7406	82.1893	76.8679			87.4745	88.1747	82.7288
nM	N297A trastuzumab					MMAF DAR 4					MMAE DAR 4					MMAE/F 2+2					MMAE/F 2+4					MMAE/F 4+2					MMAE DAR 6
6.66667	0.512875	0.474875	0.440875	0.481875		0.015875	0.019875	0.016875	0.011875		0.059875	0.056875	0.051875	0.059875		0.022875	0.023875	0.019875	0.022875		0.012625	0.013625	0.016625	0.025625		0.0172	0.0202	0.0192	0.0192		0.058	0.077	0.069	0.042
2.66667	0.491875	0.515875	0.562875	0.557875		0.024875	0.021875	0.017875	0.014875		0.062875	0.070875	0.056875	0.068875		0.035875	0.019875	0.023875	0.026875		0.019625	0.014625	0.025625	0.034625		0.0212	0.0202	0.0312	0.0202		0.062	0.074	0.074	0.052
1.06667	0.492875	0.466875	0.535875	0.565875		0.021875	0.025875	0.016875	0.014875		0.065875	0.071875	0.085875	0.064875		0.024875	0.021875	0.024875	0.027875		0.015625	0.011625	0.026625	0.031625		0.0182	0.0202	0.0382	0.0272		0.083	0.082	0.083	0.049
0.426667	0.472875	0.662875	0.568875	0.710875		0.036875	0.028875	0.028875	0.024875		0.078875	0.081875	0.095875	0.080875		0.035875	0.028875	0.032875	0.032875		0.020625	0.019625	0.029625	0.035625		0.0272	0.0212	0.0492	0.0322		0.094	0.098	0.107	0.076
0.170667	0.499875	0.519875	0.603875	0.653875		0.049875	0.047875	0.033875	0.049875		0.111875	0.132875	0.112875	0.163875		0.054875	0.047875	0.057875	0.057875		0.023625	0.027625	0.034625	0.037625		0.0292	0.0302	0.0572	0.0472		0.154	0.126	0.163	0.113
0.0682667	0.523875	0.580875	0.698875	0.893875		0.180875	0.140875	0.083875	0.089875		0.246875	0.273875	0.233875	0.419875		0.229875	0.133875	0.147875	0.154875		0.058625	0.050625	0.060625	0.063625		0.0712	0.0552	0.0982	0.0962		0.314	0.321	0.338	0.288
0.0273067	0.553875	0.579875	0.676875	0.813875		0.493875	0.458875	0.315875	0.290875		0.447875	0.539875	0.498875	0.688875		0.614875	0.391875	0.412875	0.408875		0.181625	0.202625	0.254625	0.335625		0.2312	0.2192	0.2942	0.3202		0.559	0.574	0.651	0.486
0.0109227	0.567875	0.609875	0.695875	0.735875		0.604875	0.576875	0.515875	0.533875		0.540875	0.621875	0.562875	0.568875		0.577875	0.515875	0.539875	0.580875		0.414625	0.467625	0.564625	0.494625		0.5002	0.5002	0.5132	0.5992		0.673	0.66	0.639	0.609
0.00436907	0.569875	0.569875	0.504875	0.539875		0.595875	0.596875	0.544875	0.589875		0.524875	0.623875	0.696875	0.569875		0.598875	0.579875	0.616875	0.597875		0.458625	0.541625	0.568625	0.608625		0.6192	0.6212	0.6052	0.6002		0.632	0.688	0.771	0.588
0.001748	0.570875	0.566875	0.549875	0.554875		0.621875	0.561875	0.552875	0.546875		0.528875	0.522875	0.536875	0.562875		0.557875	0.558875	0.569875	0.567875		0.346625	0.465625	0.467625	0.526625		0.5342	0.5342	0.5202	0.5852		0.637	0.617	0.592	0.687
0	0.580875	0.566875	0.602875	0.659875		0.609875	0.527875	0.503875	0.587875		0.560875	0.584875	0.646875	0.630875		0.653875	0.555875	0.598875	0.552875		0.457625	0.557625	0.597625	0.559625		0.5562	0.5852	0.5792	0.5682		0.691	0.787	0.828	0.63

## Sheet: Fig 3c
nM	N297A trastuzumab				MMAF DAR 4				MMAE DAR 4				MMAE/F 2+2				MMAE/F 2+4				MMAE/F 4+2
133.333	0.87225	1.09725	1.07925	0.93625	0.90025	0.76225	0.76425	0.63925	0.888375	0.951375	0.882375	0.876375	0.730375	0.731375	0.755375	0.454375	0.72675	0.77175	0.60275	0.87675	0.762	0.941	0.965	0.822
33.3333	0.89725	1.09925	1.16925	1.17325	0.97425	0.88425	0.77325	0.64325	0.899375	0.956375	0.807375	0.966375	0.861375	0.744375	0.872375	0.589375	0.78975	0.83175	0.76175	0.83975	0.852	1.011	1.067	0.822
8.33333	0.93425	1.04425	1.09825	1.26725	1.12025	0.84825	0.83725	0.70325	0.947375	0.963375	0.920375	0.997375	0.873375	0.802375	0.871375	0.665375	0.83475	0.99675	1.02775	0.68175	0.928	1.089	1.09	0.965
2.08333	0.92825	1.00725	0.99625	1.19425	1.18825	0.90525	0.83025	0.70725	0.975375	0.966375	0.937375	0.984375	0.795375	0.911375	0.948375	0.685375	0.82975	0.93675	0.97175	1.02275	1.021	1.087	0.998	0.933
0.520833	0.95425	1.05625	0.90725	1.09125	0.97525	0.80825	0.79025	0.74325	0.992375	0.986375	0.943375	0.893375	0.785375	0.883375	0.886375	0.674375	0.82275	0.88075	1.09575	1.05875	1.107	1.101	1.019	0.967
0.130208	0.95725	1.11325	1.01125	1.06725	1.07425	0.83925	0.87125	0.73725	0.953375	0.896375	0.923375	1.04937	0.820375	0.872375	0.876375	0.699375	0.79575	0.83075	1.06275	1.05375	1.12	1.076	1.055	1
0.0325521	0.80925	1.12125	1.10625	1.06625	1.05725	0.90825	0.86825	0.67425	0.923375	0.758375	0.745375	1.03537	0.783375	0.820375	0.850375	0.675375	0.74375	0.86375	1.06875	0.98975	1.192	1.114	1.13	0.953
0.00813802	0.81725	1.15225	1.00025	1.04825	0.90925	0.91125	0.83325	0.63825	0.880375	0.932375	1.05337	0.968375	0.826375	1.03337	0.866375	0.720375	0.69075	0.98975	1.12875	1.05075	1.121	1.111	1.065	0.963
0.00203451	0.56925	1.09225	1.07225	1.09225	0.94225	0.90825	0.87925	0.68625	0.648375	0.934375	0.915375	1.00038	0.753375	0.863375	0.851375	0.689375	0.68075	0.78475	0.96275	0.98375	0.828	0.847	0.833	0.662
0	0.82425	1.07825	0.98025	0.82925	0.86225	0.86225	0.81725	0.49925	0.926375	0.965375	0.924375	0.901375	0.905375	0.843375	0.985375	0.497375	0.81375	0.81175	0.77175	0.94475	0.774	0.826	0.769	0.817

## Sheet: Fig 3d
nM	N297A trastuzumab				MMAF DAR4				MMAE DAR4				MMAE/F 2+4				MMAE/F 4+2				MMAE DAR6
33.3333	0.391	0.397	0.415	0.413	0.103	0.097	0.097	0.091	0.339	0.332	0.334	0.353	0.089	0.088	0.085	0.087	0.157	0.157	0.138	0.149	0.353	0.341	0.347	0.343
13.3333	0.399	0.407	0.413	0.41	0.114	0.104	0.103	0.107	0.354	0.371	0.38	0.387	0.103	0.096	0.101	0.108	0.185	0.171	0.176	0.192	0.377	0.371	0.371	0.362
5.33333	0.41	0.411	0.408	0.417	0.127	0.118	0.112	0.115	0.365	0.361	0.39	0.38	0.113	0.112	0.112	0.119	0.2	0.184	0.181	0.192	0.381	0.379	0.371	0.378
2.13333	0.409	0.428	0.415	0.416	0.133	0.123	0.123	0.121	0.366	0.38	0.398	0.408	0.129	0.127	0.121	0.138	0.201	0.197	0.195	0.207	0.405	0.4	0.374	0.385
0.853333	0.413	0.423	0.42	0.421	0.145	0.134	0.133	0.125	0.371	0.391	0.405	0.399	0.147	0.145	0.135	0.148	0.232	0.212	0.206	0.219	0.419	0.404	0.398	0.381
0.341333	0.43	0.429	0.452	0.441	0.162	0.156	0.155	0.16	0.381	0.398	0.438	0.444	0.173	0.17	0.172	0.185	0.277	0.263	0.248	0.263	0.437	0.407	0.414	0.402
0.136533	0.434	0.435	0.45	0.446	0.232	0.226	0.214	0.21	0.401	0.42	0.457	0.428	0.265	0.259	0.261	0.275	0.357	0.335	0.326	0.34	0.449	0.42	0.433	0.415
0.054613	0.43	0.448	0.479	0.449	0.369	0.34	0.324	0.328	0.417	0.434	0.471	0.459	0.37	0.367	0.375	0.391	0.42	0.404	0.397	0.394	0.468	0.428	0.441	0.426
0.021845	0.437	0.448	0.452	0.45	0.43	0.413	0.431	0.4	0.442	0.432	0.467	0.488	0.439	0.442	0.431	0.454	0.442	0.426	0.434	0.423	0.446	0.443	0.422	0.437
0.008738	0.451	0.446	0.444	0.459	0.462	0.465	0.42	0.431	0.449	0.474	0.465	0.493	0.449	0.453	0.469	0.455	0.449	0.46	0.449	0.451	0.482	0.463	0.45	0.451

## Sheet: Fig 4a
day	N297A trastuzumab					MMAF DAR 4					MMAE DAR 4					MMAE/F 2+2					MMAE/F 2+4					MMAE/F 4+2					MMAE DAR 6
0.0104	14.1208	12.3587	13.7716	21.9778		15.6498	17.5068	19.1928	17.0451		13.529	14.6384	14.8687			16.7303	15.244	18.1965	20.7262		11.3256	10.9996	11.4459	8.92823		38.583	21.091	24.188	23.001		22.225	24.086	23.053	13.067
0.25	8.87325	10.3499	9.79141	8.77693		8.22213	9.00589	9.28424	10.1711		9.31589	9.73875	8.27383			10.1031	9.73759	11.8258	12.23		4.94142	3.05291	5.83953	4.73012		15.883	20.349	19.303	16.021		17.798	18.332	15.151	14.828
1	5.98677		7.14898	6.88729		2.01641	5.51992	6.42185	4.75016		6.21711	4.40577	4.11459			6.99034		9.35637	8.9926		3.19714	2.92484	5.56121	3.5665		13.022	14.502	14.311	10.898		12.078	14.513	12.043	13.561
2	5.67992	4.92725	5.86868	5.16206		4.4463	6.53489	5.7611	5.13466		6.11849	5.85592	7.40695			7.51309	7.03928	8.89353	8.79453		4.00155	3.47004	4.38957	3.79189		11.517	11.251	9.742	11.571		11.144	13.939	10.873	11.645
4	5.9159	5.82147	4.83343	5.96314		3.60117	4.0472	4.09505	3.34675		5.36514	3.58259	4.58405			7.16984	4.88406	8.56376	8.13609		3.19714		3.40577	3.11699		10.159	11.064	8.585	10.892		9.527	11.92	8.501	10.977
9	4.29506	4.95071	4.3418	4.36517		3.2832	2.20592	3.10853	2.0322		5.34881	4.32482	3.75967			6.30683	4.62672	6.53434	7.10455		1.76242	1.31946	2.98886			6.121	6.707	7.158	7.411		7.694	9.278	7.613	10.11
14	3.1312	3.43295	4.01493	4.5523		2.61712	3.15615	3.2832	1.92173		5.49582	4.87637	4.71388			4.61065	3.79316	6.22565	6.72961		1.88928	0.893821	2.89285	2.52551		6.261	6.668	7.151	5.232		7.013	9.919	8.975	8.187

## Sheet: Fig 4b
day	MMAF DAR4					MMAE DAR4					MMAE/F 2+2					MMAE/F 2+4					MMAE/F 4+2					MMAE DAR6
0.0104	10.043	11.22	13.636	14.292		11.914	12.552	11.49			12.134	11.234	13.77	16.136		10.801	10.056	11.239	9.818		16.711	16.616	18.328	16.977		19.051	18.542	20.833	11.62
0.25	5.868	6.475	7.65	8.32		8.276	8.592	7.982			7.914	8.061	9.177	9.61		5.909	4.57	7.326	6.316		14.213	17.24	15.032	12.303		14.8	15.583	14.095	13.599
1	2.913	5.309	6.396	5.272		6.309	5.212	4.849			5.429	5.631	7.389	7.424		4.088	4.006	5.033	4.272		10.556	10.849	10.749	7.644		10.028	13.157	11.332	11.975
2	3.901	5.577	5.456	5.11		5.702	6.153	6.023			5.382	5.314	7.049	6.458		4.144	3.703	4.44	4.523		9.112	9.901	7.557	7.802		8.442	12.392	9.703	9.172
4	3.39	4.8	5.182	5.325		5.387	5.025	5.263			4.921	3.699	5.846	5.732		3.826	3.093	4.019	3.954		8.293	8.426	6.219	7.96		7.197	9.859	6.792	8.689
9	2.11	2.807	3.093	2.547		4.303	4.105	4.426			3.423	2.719	3.931	4.35		2.511	2.036	2.737	1.867		4.458	5.111	5.161	4.392		5.41	6.886	5.3	6.955
14	2.921	3.716	4.173	3.883		3.279	3.869	3.553			2.469	2.413	3.402	3.522		1.865	1.249	2.044	1.78		4.432	4.714	4.893	3.417		3.981	6.165	5.633	5.132

## Sheet: Fig 4c
Days	MMAE/F 4+2			MMAE DAR4 + MMAF DAR 4			MMAE DAR 6
0	100	100	100	100	100	100	100	100	100
1	97.27	98.39	98.39	96.17	102.7	95.72	101.09	96.72	98.95
2	96.17	102.15	100	97.81	107.03	98.4	102.73	100.55	102.63
3	98.36	100.54	99.46	98.36	110.81	101.07	103.83	101.64	102.11
4	98.91	103.23	100.54	98.36	110.27	102.14	105.46	101.09	104.21
5	100.55	103.76	101.08	98.91	113.51	103.21	106.01	102.73	102.63
7	99.45	103.23	100.54	102.19	108.65	101.6	105.46	101.09	101.58
10	103.83	103.76	105.38	101.64	106.49	104.81	105.46	100.55	105.79
12	102.19	104.3	102.15	106.56	103.78	104.81	107.65	102.19	104.74
14	106.56	108.6	105.38	104.37	107.03	107.49	107.1	103.83	105.26

## Sheet: Fig 4d
Days	MMAE/F 4+2			MMAE DAR4 + MMAF DAR 4			MMAE DAR 6
0	100	100	100	100	100	100	100	100	100
1	99.4	94.94	97.24	100.6	93.82	95.6	101.76	95.38	94.51
2	102.4	94.94	98.34	104.17	94.38	93.96	104.71	100.58	100
3	101.8	94.38	98.9	103.57	92.13	92.86	105.88	100	98.9
4	105.39	96.07	101.1	105.95	93.82	94.51	106.47	99.42	96.7
5	107.78	96.63	102.21	107.14	95.51	96.15	107.06	98.84	96.15
7	105.39	99.44	101.66	105.36	97.19	96.7	107.06	102.31	99.45
10	107.19	100	103.87	107.74	101.12	101.1	108.82	102.89	103.85
12	105.39	103.37	106.08	109.52	100.56	98.35	109.41	103.47	102.75
14	107.19	103.37	106.08	110.12	101.69	100.55	107.06	105.78	102.75

## Sheet: Fig 4e
Vehicle	MMAE/F 4+2	MMAF DAR 4 + MMAE DAR 4	MMAE DAR 6
59	97	68	62
25	70	60	183
40	41	108	145

## Sheet: Fig 4f
Vehicle	MMAE/F 4+2	MMAF DAR 4 + MMAE DAR 4	MMAE DAR 6
175	229	480	1005
287	242	396	823
278	361	440	603

[truncated: 30 more sheets: Fig 4g, Fig 5b, Fig 5c, Fig 5d, Fig 5e, Fig 6a, Fig 6c, Fig 7c, Fig 7e, Fig 7f, Fig S1a, Fig S1b, Fig S1c, Fig S2a, Fig S2b, Fig S2c, Fig S2d, Fig S3, Fig S4a, Fig S4b …]
